# Supplementary material for: Vortex clustering, polarisation and circulation intermittency in classical and quantum turbulence
Source: Nat Commun. 2021 Dec 7;12:7090. doi: 10.1038/s41467-021-27382-6 (PMC8651722; doi:10.1038/s41467-021-27382-6)
Supplement: Supplementary file 3 — Source Data. [file 41467_2021_27382_MOESM3_ESM.zip]

Archive with 3 entries (2 files):
- SourceData/
- SourceData/fig2_spectra.txt
- SourceData/fig4_exponents.txt
