# Supplementary material for: Vortex clustering, polarisation and circulation intermittency in classical and quantum turbulence
Source: Nat Commun. 2021 Dec 7;12:7090. doi: 10.1038/s41467-021-27382-6 (PMC8651722; doi:10.1038/s41467-021-27382-6)
Supplement: Supplementary file 3 — Source Data. [file 41467_2021_27382_MOESM3_ESM.zip › SourceData/fig2_spectra.txt]

# k_gp,k_ns,Ek_gp,Ek_ns,Egp_vort_turbulent,Egp_vort_random
2.186977134416841773e-01 7.810249675906655309e-02 1.000000000000000000e+00 3.522536654762643327e+00 1.000000000000000000e+00 1.000000000000000000e+00
4.373954268833683545e-01 1.562049935181331062e-01 2.685839616036904687e-01 1.000000000000000000e+00 2.464792893913116123e-01 5.248924305877743501e-01
6.560931403250525040e-01 2.343074902771996593e-01 1.076905293295765537e-01 7.363719542772578786e-01 1.243085492322067026e-01 3.104542579829608351e-01
8.747908537667367090e-01 3.124099870362662124e-01 1.171775674440607845e-01 4.017948556455649411e-01 8.407217161294022745e-02 2.257614280470951473e-01
1.093488567208420914e+00 3.905124837953327654e-01 8.443954439045378568e-02 3.036825376449241443e-01 6.910199745127325321e-02 2.371033921049191251e-01
1.312186280650105008e+00 4.686149805543993185e-01 4.623837609965780748e-02 1.729330367863896323e-01 3.516654760949853437e-02 1.511644445104258494e-01
1.530883994091789324e+00 5.467174773134658716e-01 3.039403453796838891e-02 1.595351763521608845e-01 2.744407119290627126e-02 1.494265053710784052e-01
1.749581707533473418e+00 6.248199740725324247e-01 2.131557980267146865e-02 1.157536698687134519e-01 2.180848893022659801e-02 1.338546532435437864e-01
1.968279420975157512e+00 7.029224708315989778e-01 1.876066711495801703e-02 1.027641829076743618e-01 1.505862818641433808e-02 1.061955525413858514e-01
2.186977134416841828e+00 7.810249675906655309e-01 1.217758465543606651e-02 8.152663393401453351e-02 1.381540762429393776e-02 1.059452258838888411e-01
2.405674847858525922e+00 8.591274643497320840e-01 9.284486019288997263e-03 6.881617943053833231e-02 1.027926581369265416e-02 8.306135085819198183e-02
2.624372561300210016e+00 9.372299611087986371e-01 8.018131402406198163e-03 6.006961976761611421e-02 1.002223262833758406e-02 8.764742972000712229e-02
2.843070274741894110e+00 1.015332457867865301e+00 6.420028123038226675e-03 5.383520987312855055e-02 9.341941181063366864e-03 8.549429003193270704e-02
3.061767988183578648e+00 1.093434954626931743e+00 6.099131495337848687e-03 4.440708562657859348e-02 7.632272800712879522e-03 7.031322269160807104e-02
3.280465701625262742e+00 1.171537451385998185e+00 5.023630682875639131e-03 4.227218380149880272e-02 7.190690817260195732e-03 6.705402190095355319e-02
3.499163415066946836e+00 1.249639948145064849e+00 4.863103908460338770e-03 3.592939117596392895e-02 6.488835146081179360e-03 5.928992994886515128e-02
3.717861128508630930e+00 1.327742444904131514e+00 4.268727843343987464e-03 3.438414401762176359e-02 6.906490608411086640e-03 6.324329219953571390e-02
3.936558841950315024e+00 1.405844941663197956e+00 4.215673686609096478e-03 3.068145712424076230e-02 6.476219257812229103e-03 5.801697051241133662e-02
4.155256555391999562e+00 1.483947438422264398e+00 3.880860509968707753e-03 2.861596471452072452e-02 5.878741167218396076e-03 5.215147282570139348e-02
4.373954268833683656e+00 1.562049935181331062e+00 3.587520267697553653e-03 2.609762789446649217e-02 5.625599237538424051e-03 4.868624931884526358e-02
4.592651982275367750e+00 1.640152431940397726e+00 3.594104508836797659e-03 2.396126216513532262e-02 5.990427800190013634e-03 5.091087657738761763e-02
4.811349695717051844e+00 1.718254928699464168e+00 3.211873989546486924e-03 2.244649227347986914e-02 5.365203785481454865e-03 4.398320857733273304e-02
5.030047409158735938e+00 1.796357425458530610e+00 3.389438753722857391e-03 2.135252072311649013e-02 5.103837502467736646e-03 4.145502559553911059e-02
5.248745122600420032e+00 1.874459922217597274e+00 3.140948163808580159e-03 1.946307994883269069e-02 5.145168842757908041e-03 4.122350429153791990e-02
5.467442836042104126e+00 1.952562418976663938e+00 3.108773938427389621e-03 1.912963828573724726e-02 5.437496451048432107e-03 4.178345233327551700e-02
5.686140549483788220e+00 2.030664915735730602e+00 3.185512709524518284e-03 1.747297607991746965e-02 5.364693698885115818e-03 4.023689130252378066e-02
5.904838262925473202e+00 2.108767412494796822e+00 2.986021061629589180e-03 1.708387263287227190e-02 4.710221484081074383e-03 3.471398952147718847e-02
6.123535976367157296e+00 2.186869909253863486e+00 3.043560939481143330e-03 1.532036053964753834e-02 4.525393374751842356e-03 3.312381256575571559e-02
6.342233689808841390e+00 2.264972406012930151e+00 2.902075854163067153e-03 1.542183157716988003e-02 4.926456833881869002e-03 3.512780922095848357e-02
6.560931403250525484e+00 2.343074902771996371e+00 2.845215490625619022e-03 1.401763264468960414e-02 4.554273189673373537e-03 3.204235463328017341e-02
6.779629116692209578e+00 2.421177399531063035e+00 2.918673418039855437e-03 1.404565185898323972e-02 4.810138899528758165e-03 3.303715284052837625e-02
6.998326830133893672e+00 2.499279896290129699e+00 2.757719468115422783e-03 1.295522704467969369e-02 4.397886633967794216e-03 2.971497768728346978e-02
7.217024543575577766e+00 2.577382393049196363e+00 2.801433053199251302e-03 1.268849048025678591e-02 4.348422730032937972e-03 2.888096454238415350e-02
7.435722257017261860e+00 2.655484889808263027e+00 2.751162378300955804e-03 1.200637432160149218e-02 4.516600741753855341e-03 2.970164652702597663e-02
7.654419970458945954e+00 2.733587386567329247e+00 2.742097672975009684e-03 1.157849498443397004e-02 3.963207962839151999e-03 2.547886184564924703e-02
7.873117683900630048e+00 2.811689883326395911e+00 2.720610621261390898e-03 1.109312158247430409e-02 4.166252610404374244e-03 2.673273862431508469e-02
8.091815397342314142e+00 2.889792380085462575e+00 2.584757153337169811e-03 1.065137794520354571e-02 3.920667507913051103e-03 2.480329658541914964e-02
8.310513110783999124e+00 2.967894876844528795e+00 2.678704361381465619e-03 1.034056154391518184e-02 4.264627464833936968e-03 2.624080193183825349e-02
8.529210824225682330e+00 3.045997373603595459e+00 2.566598857158468566e-03 9.982532156998574421e-03 3.886615215679242643e-03 2.391860522951286261e-02
8.747908537667367312e+00 3.124099870362662124e+00 2.587999728235014941e-03 9.505502206766873463e-03 3.520662805187325158e-03 2.160326511274519162e-02
8.966606251109050518e+00 3.202202367121728788e+00 2.564447059248579647e-03 9.344116836651468125e-03 3.906355770650456020e-03 2.357520042939527383e-02
9.185303964550735500e+00 3.280304863880795452e+00 2.454924422181768966e-03 8.944183880278691601e-03 3.619024588594729145e-03 2.166487447397619226e-02
9.404001677992420483e+00 3.358407360639861672e+00 2.528083828076964183e-03 8.797226725343701773e-03 3.761333698336432035e-03 2.238394648830636588e-02
9.622699391434103688e+00 3.436509857398928336e+00 2.422218098187431130e-03 8.386052122625239566e-03 3.452632296927491025e-03 2.036054953170779100e-02
9.841397104875788671e+00 3.514612354157995000e+00 2.376709962806917813e-03 8.171686979418217589e-03 3.263290845416050821e-03 1.907687344592768480e-02
1.006009481831747188e+01 3.592714850917061220e+00 2.339943936155687403e-03 7.817167806840850941e-03 3.419453818953266996e-03 1.975409571164558550e-02
1.027879253175915686e+01 3.670817347676127884e+00 2.371197487667333400e-03 7.716900622896413764e-03 3.202727392583159822e-03 1.855683979555529731e-02
1.049749024520084006e+01 3.748919844435194548e+00 2.318972629166992250e-03 7.421160981324948815e-03 3.311354336962440883e-03 1.889955090605918014e-02
1.071618795864252505e+01 3.827022341194261212e+00 2.240969169098632006e-03 7.284296800867752324e-03 3.081990003147335420e-03 1.754943592797851906e-02
1.093488567208420825e+01 3.905124837953327877e+00 2.301137991035154089e-03 6.973727572412248554e-03 3.245207862241120903e-03 1.847348720040556044e-02
1.115358338552589323e+01 3.983227334712394097e+00 2.204729745953233535e-03 6.903468596817848024e-03 3.007999261759917477e-03 1.696772088637018422e-02
1.137228109896757644e+01 4.061329831471461205e+00 2.168180511573526183e-03 6.586006039862141517e-03 2.783134276317795943e-03 1.563064248860850797e-02
1.159097881240926142e+01 4.139432328230527425e+00 2.154376661677369093e-03 6.508475881174330228e-03 2.948536249204770400e-03 1.645305081290168378e-02
1.180967652585094640e+01 4.217534824989593645e+00 2.117580823803666759e-03 6.177094253184130072e-03 2.657831971547251759e-03 1.484079690445119608e-02
1.202837423929262961e+01 4.295637321748660753e+00 2.067196715620413933e-03 6.190854811106046018e-03 2.966447308704663489e-03 1.646632248118105879e-02
1.224707195273431459e+01 4.373739818507726973e+00 2.058411859084957694e-03 5.918596629126126121e-03 2.597342016065372003e-03 1.437952862480588144e-02
1.246576966617599780e+01 4.451842315266793193e+00 2.031369493075186900e-03 5.754122183303862076e-03 2.617714194624059642e-03 1.445082770924436752e-02
1.268446737961768278e+01 4.529944812025860301e+00 1.982446362804654930e-03 5.689946238170259102e-03 2.553027622269631036e-03 1.398629312362845330e-02
1.290316509305936599e+01 4.608047308784926521e+00 1.966195198927447006e-03 5.470198074481655119e-03 2.464466667361594164e-03 1.355455266245160321e-02
1.312186280650105097e+01 4.686149805543992741e+00 1.951507352476364397e-03 5.403654611392378487e-03 2.511490850824507105e-03 1.383487068500689060e-02
1.334056051994273417e+01 4.764252302303059849e+00 1.882103277483092047e-03 5.202105127844977930e-03 2.408050155794905309e-03 1.311509722428950454e-02
1.355925823338441916e+01 4.842354799062126069e+00 1.870175512612908030e-03 5.066395960112978283e-03 2.332676977563811690e-03 1.271733440300189255e-02
1.377795594682610236e+01 4.920457295821193178e+00 1.836970268715803567e-03 5.055237325265402037e-03 2.277631045474833114e-03 1.245517232822520790e-02
1.399665366026778734e+01 4.998559792580259398e+00 1.815143968804141692e-03 4.759186860977596828e-03 2.133888466470718406e-03 1.162185707838071791e-02
1.421535137370947233e+01 5.076662289339325618e+00 1.755960662356489087e-03 4.812719780074842420e-03 2.285554312734194415e-03 1.242194221303898234e-02
1.443404908715115553e+01 5.154764786098392726e+00 1.761389312782997126e-03 4.548642424276767675e-03 2.028474277852850265e-03 1.104749424145062657e-02
1.465274680059284051e+01 5.232867282857458946e+00 1.771162656916484054e-03 4.515521884511725786e-03 2.073798840809706109e-03 1.125711994058176124e-02
1.487144451403452372e+01 5.310969779616526054e+00 1.680701641965291629e-03 4.416620110629381098e-03 2.119389240939563174e-03 1.153729804045593686e-02
1.509014222747620870e+01 5.389072276375592274e+00 1.674784853287899014e-03 4.286078159184890553e-03 1.877414586228156289e-03 1.018881271206080984e-02
1.530883994091789191e+01 5.467174773134658494e+00 1.646440660409016418e-03 4.175696685831339211e-03 1.956186970088788762e-03 1.057988839814356236e-02
1.552753765435957689e+01 5.545277269893725602e+00 1.628997251537215403e-03 4.089901737541686531e-03 1.801779996362274467e-03 9.738953576930248213e-03
1.574623536780126010e+01 5.623379766652791822e+00 1.604289646794976581e-03 3.999834997797751396e-03 1.948460783687390755e-03 1.048223279595377616e-02
1.596493308124294508e+01 5.701482263411858042e+00 1.547771115288450097e-03 3.967368621017961644e-03 1.803086255635066902e-03 9.758277648960931097e-03
1.618363079468462828e+01 5.779584760170925151e+00 1.548378616310788639e-03 3.786683933385881495e-03 1.745315047727248039e-03 9.395335515521886782e-03
1.640232850812631327e+01 5.857687256929991371e+00 1.527848153387910933e-03 3.767621371780687910e-03 1.725308288915685263e-03 9.304470521157360771e-03
1.662102622156799825e+01 5.935789753689057591e+00 1.508065106728339981e-03 3.626782075621143298e-03 1.674306914806359325e-03 9.028941748230670528e-03
1.683972393500968323e+01 6.013892250448124699e+00 1.449755087865947645e-03 3.566993361915248278e-03 1.662740963639199043e-03 8.973062812876821809e-03
1.705842164845136466e+01 6.091994747207190919e+00 1.445832593247524216e-03 3.480249144870345684e-03 1.541598913189951101e-03 8.298521324730719420e-03
1.727711936189304964e+01 6.170097243966258027e+00 1.445896079573354750e-03 3.408938934386543645e-03 1.546850888335882289e-03 8.342822980729391533e-03
1.749581707533473462e+01 6.248199740725324247e+00 1.394130222565852402e-03 3.323469378085446100e-03 1.562955107463509432e-03 8.430054014275444735e-03
1.771451478877641961e+01 6.326302237484390467e+00 1.358732084539062248e-03 3.268973644946937106e-03 1.450584606694270981e-03 7.811628528234484947e-03
1.793321250221810104e+01 6.404404734243457575e+00 1.373823754615902896e-03 3.219226414699069734e-03 1.501462363828970923e-03 8.067414127469451843e-03
1.815191021565978602e+01 6.482507231002523795e+00 1.342640681922398736e-03 3.112410339425997641e-03 1.360473143949530528e-03 7.308711479761759687e-03
1.837060792910147100e+01 6.560609727761590904e+00 1.305138300091375318e-03 3.038502284258597780e-03 1.400196455610759443e-03 7.511909473249741252e-03
1.858930564254315598e+01 6.638712224520657124e+00 1.301750982659055861e-03 3.007933627575206173e-03 1.373612019433773784e-03 7.402978276018449579e-03
1.880800335598484097e+01 6.716814721279723344e+00 1.270002662302035156e-03 2.918290200692968787e-03 1.320124826230834178e-03 7.079223730120195145e-03
1.902670106942652239e+01 6.794917218038790452e+00 1.267628573847181389e-03 2.870154947436701770e-03 1.286246482550557459e-03 6.935306208890761916e-03
1.924539878286820738e+01 6.873019714797856672e+00 1.236951862551556678e-03 2.765611903657163705e-03 1.179878748737068096e-03 6.358434971388026921e-03
1.946409649630989236e+01 6.951122211556922892e+00 1.195011284511466633e-03 2.776556226754490087e-03 1.306099602444197845e-03 7.018947879019754761e-03
1.968279420975157734e+01 7.029224708315990000e+00 1.206294917742467858e-03 2.677813741895825397e-03 1.156291334850344113e-03 6.228193562621874360e-03
1.990149192319325877e+01 7.107327205075056220e+00 1.190627333134890858e-03 2.618765882980284270e-03 1.168050146030984301e-03 6.278535762237722612e-03
2.012018963663494375e+01 7.185429701834122440e+00 1.160550141405161228e-03 2.572162712619561684e-03 1.129893700022229289e-03 6.094470676273373508e-03
2.033888735007662873e+01 7.263532198593189548e+00 1.125590420763642125e-03 2.515602343561251092e-03 1.098752859393302764e-03 5.924195757353260122e-03
2.055758506351831372e+01 7.341634695352255768e+00 1.127581923621602490e-03 2.459788647040057896e-03 1.109092116327310088e-03 5.955458308551457233e-03
2.077628277695999515e+01 7.419737192111322877e+00 1.111374536522675505e-03 2.418643448131197349e-03 1.015980751895427091e-03 5.487802909019506327e-03
2.099498049040168013e+01 7.497839688870389097e+00 1.090626575675799270e-03 2.348500173826819585e-03 1.015904534505692293e-03 5.488140872882132752e-03
2.121367820384336511e+01 7.575942185629455317e+00 1.059627052490432625e-03 2.326776352646431605e-03 1.035862741989454494e-03 5.579973516816120506e-03
2.143237591728505009e+01 7.654044682388522425e+00 1.065858977476551563e-03 2.267633941955603596e-03 9.597051109223737582e-04 5.175503018394704731e-03
2.165107363072673508e+01 7.732147179147588645e+00 1.047874506362369207e-03 2.222458677738404532e-03 9.828408185929512521e-04 5.298397625257328380e-03
2.186977134416841650e+01 7.810249675906655753e+00 1.023338293273947600e-03 2.167991696792073014e-03 8.951538943172468715e-04 4.830025031316210853e-03
2.208846905761010149e+01 7.888352172665721973e+00 1.007009581490750849e-03 2.145622474140513984e-03 9.450799865263455682e-04 5.093243271501900725e-03
2.230716677105178647e+01 7.966454669424788193e+00 9.922042435121158563e-04 2.079009003766079614e-03 8.833748420178918559e-04 4.764165834124268681e-03
2.252586448449347145e+01 8.044557166183855301e+00 9.990903778130703298e-04 2.054503054856474890e-03 8.286102319862966243e-04 4.470279349395247723e-03
2.274456219793515288e+01 8.122659662942922409e+00 9.525495185572972713e-04 2.002737846318864475e-03 8.611775870025288040e-04 4.646416116868876123e-03
2.296325991137683786e+01 8.200762159701987741e+00 9.476542531125419161e-04 1.965549238116184785e-03 7.968856134324014441e-04 4.296079732247448831e-03
2.318195762481852285e+01 8.278864656461054850e+00 9.439772397714454606e-04 1.920867497715808602e-03 8.329766802199679463e-04 4.487641073777001548e-03
2.340065533826020783e+01 8.356967153220121958e+00 9.200783412024709628e-04 1.897777755630592183e-03 7.737269549852252015e-04 4.181911990518661845e-03
2.361935305170189281e+01 8.435069649979187290e+00 9.153308968280704722e-04 1.833886146599592558e-03 7.370793484302323338e-04 3.991137999366664579e-03
2.383805076514357424e+01 8.513172146738254398e+00 8.929162325487839409e-04 1.824525481615622835e-03 7.376543088187397000e-04 3.981320544577796050e-03
2.405674847858525922e+01 8.591274643497321506e+00 8.848777690848134720e-04 1.761604540206816944e-03 7.139309360319644930e-04 3.862604319064895115e-03
2.427544619202694420e+01 8.669377140256386838e+00 8.746609192460846113e-04 1.756281124433957874e-03 7.231880867076926093e-04 3.903265774974492511e-03
2.449414390546862919e+01 8.747479637015453946e+00 8.604117995802206638e-04 1.703477822465175508e-03 6.773798651635466869e-04 3.665863200656928680e-03
2.471284161891031061e+01 8.825582133774521054e+00 8.375812327006927020e-04 1.678364434629570729e-03 6.691497776429906506e-04 3.601748840685374282e-03
2.493153933235199560e+01 8.903684630533586386e+00 8.292982173054078403e-04 1.642924831485179571e-03 6.736742380482780039e-04 3.627288641445409155e-03
2.515023704579368058e+01 8.981787127292653494e+00 8.253884943775891382e-04 1.611965767832859936e-03 6.263532351060716128e-04 3.397152572075113047e-03
2.536893475923536556e+01 9.059889624051720602e+00 8.099079461733380393e-04 1.576095085770662938e-03 6.036270911750193837e-04 3.263096106736147750e-03
2.558763247267704699e+01 9.137992120810785934e+00 8.014328749657704436e-04 1.550879199607979250e-03 5.996687642432828400e-04 3.238233784876227463e-03
2.580633018611873197e+01 9.216094617569853042e+00 7.828724559521930970e-04 1.510399038080237474e-03 5.913302936391537281e-04 3.200398596375260071e-03
2.602502789956041696e+01 9.294197114328920151e+00 7.798154361171751427e-04 1.487645645580539444e-03 5.725727514435270107e-04 3.106470157182926895e-03
2.624372561300210194e+01 9.372299611087985483e+00 7.690755916428844560e-04 1.462178153944233188e-03 5.523894678168914801e-04 2.982158950820346446e-03
2.646242332644378692e+01 9.450402107847052591e+00 7.503342644002243328e-04 1.434083911071285314e-03 5.225185339995810181e-04 2.823365010885530314e-03
2.668112103988546835e+01 9.528504604606119699e+00 7.463317245119917764e-04 1.402531266461308360e-03 5.284571320822764031e-04 2.857671284870732468e-03
2.689981875332715333e+01 9.606607101365186807e+00 7.348239913355825333e-04 1.385753848854722825e-03 5.448316175993675502e-04 2.944086534548872019e-03
2.711851646676883831e+01 9.684709598124252139e+00 7.229589926946064201e-04 1.350407887920897481e-03 4.797463877447263251e-04 2.595905100216878980e-03
2.733721418021052330e+01 9.762812094883319247e+00 7.168760177046468564e-04 1.333794486038680999e-03 4.979839933950731433e-04 2.694199086120675681e-03
2.755591189365220472e+01 9.840914591642386355e+00 6.983744953935856151e-04 1.284791476581769462e-03 4.505794233287652140e-04 2.429475886777555417e-03
2.777460960709388971e+01 9.919017088401451687e+00 6.982431848481377486e-04 1.281353131560306101e-03 4.692671163788300669e-04 2.539473893602893061e-03
2.799330732053557469e+01 9.997119585160518795e+00 6.885134595143974252e-04 1.249692116032907405e-03 4.578556664734734823e-04 2.475330402839603667e-03
2.821200503397725967e+01 1.007522208191958590e+01 6.736335787951825511e-04 1.233900171040902809e-03 4.226649718031684315e-04 2.283308055805839069e-03
2.843070274741894465e+01 1.015332457867865124e+01 6.650318156671893455e-04 1.204609108607859616e-03 4.348832774289011988e-04 2.353299546571924975e-03
2.864940046086062608e+01 1.023142707543771834e+01 6.561714409994700041e-04 1.184196680914134962e-03 4.031001410293327835e-04 2.183901069828323056e-03
2.886809817430231107e+01 1.030952957219678545e+01 6.536793872808360903e-04 1.164777378609216114e-03 4.171869800705388311e-04 2.252043422267774146e-03
2.908679588774399605e+01 1.038763206895585078e+01 6.392460737993623443e-04 1.145602973737092165e-03 3.919756012982084092e-04 2.121891055825547191e-03
2.930549360118568103e+01 1.046573456571491789e+01 6.303055383049703184e-04 1.108438033811096719e-03 3.590996947733511406e-04 1.943533871648295535e-03
2.952419131462736246e+01 1.054383706247398500e+01 6.250634277099186183e-04 1.100586434660430881e-03 3.817094583979280557e-04 2.063950683395426346e-03
2.974288902806904744e+01 1.062193955923305211e+01 6.127174111011934876e-04 1.080005058237608079e-03 3.568381536965880641e-04 1.927999211809710949e-03
2.996158674151073242e+01 1.070004205599211744e+01 6.069417052403667037e-04 1.056410765241137849e-03 3.523283238123274346e-04 1.905858546930103495e-03
3.018028445495241741e+01 1.077814455275118455e+01 6.025845837163364182e-04 1.039647089467979997e-03 3.374073922314818489e-04 1.819815276275005712e-03
3.039898216839410239e+01 1.085624704951025166e+01 5.866339594320384068e-04 1.017004568537365362e-03 3.204703134210488795e-04 1.733363651666326288e-03
3.061767988183578382e+01 1.093434954626931699e+01 5.875673334463216548e-04 1.004732879951847650e-03 3.311019641282068903e-04 1.788854468609587644e-03
3.083637759527746880e+01 1.101245204302838410e+01 5.740262009652581567e-04 9.807528798500390627e-04 3.054291289886956664e-04 1.651823450089349218e-03
3.105507530871915378e+01 1.109055453978745120e+01 5.690879736356428339e-04 9.632982767234871341e-04 3.035045172228448078e-04 1.638365380807391396e-03
3.127377302216083876e+01 1.116865703654651654e+01 5.635498704087535306e-04 9.512134451142369336e-04 2.936312459177971203e-04 1.586654086449148680e-03
3.149247073560252019e+01 1.124675953330558364e+01 5.532405416508485042e-04 9.264247874147022539e-04 2.875579417008202669e-04 1.550522304380346590e-03
3.171116844904420518e+01 1.132486203006465075e+01 5.462676698269760232e-04 9.195200714791090411e-04 2.839995109290304777e-04 1.535072691477255835e-03
3.192986616248589016e+01 1.140296452682371608e+01 5.385986653581827707e-04 8.925451536844273941e-04 2.662420408406327723e-04 1.435008887938670711e-03
3.214856387592757159e+01 1.148106702358278319e+01 5.343360398807461137e-04 8.835662483699722840e-04 2.582275521875352590e-04 1.392322353182351077e-03
3.236726158936925657e+01 1.155916952034185030e+01 5.257675265953460058e-04 8.647064278271653212e-04 2.591744923138858750e-04 1.399778040435474156e-03
3.258595930281094155e+01 1.163727201710091563e+01 5.206512881825419705e-04 8.527206373507381122e-04 2.480355726877224594e-04 1.337902372753495793e-03
3.280465701625262653e+01 1.171537451385998274e+01 5.138284255175356230e-04 8.289421203702138433e-04 2.403939200119437037e-04 1.294933190759829655e-03
3.302335472969431152e+01 1.179347701061904985e+01 5.066981186523403192e-04 8.206700249912929042e-04 2.247146745582375728e-04 1.212810708354645486e-03
3.324205244313599650e+01 1.187157950737811518e+01 5.000097816588586685e-04 8.020331568556761902e-04 2.302481881606966677e-04 1.241160623736676507e-03
3.346075015657768148e+01 1.194968200413718229e+01 4.905456499677722038e-04 7.968660465759306363e-04 2.149329277906953804e-04 1.162336151223467267e-03
3.367944787001936646e+01 1.202778450089624940e+01 4.921756158825372129e-04 7.748454472143256021e-04 2.190123688272558830e-04 1.179734316817983514e-03
3.389814558346104434e+01 1.210588699765531651e+01 4.802064482580808307e-04 7.626490113603772748e-04 2.025102742277602480e-04 1.091307372144930668e-03
3.411684329690272932e+01 1.218398949441438184e+01 4.756787801898769452e-04 7.473787018168437206e-04 1.983243459054803053e-04 1.070067405244885242e-03
3.433554101034441430e+01 1.226209199117344895e+01 4.689556984628246447e-04 7.367414328454098636e-04 2.003821480525751165e-04 1.077558948531291650e-03
3.455423872378609929e+01 1.234019448793251605e+01 4.636537556673350899e-04 7.247592830439473881e-04 1.809566856702179169e-04 9.754165269432992164e-04
3.477293643722778427e+01 1.241829698469158139e+01 4.602607749339749960e-04 7.108080239589222504e-04 1.820762153207797706e-04 9.805353211696497297e-04
3.499163415066946925e+01 1.249639948145064849e+01 4.521209091023687169e-04 6.955562707618464895e-04 1.760499328929479037e-04 9.485095857132186436e-04
3.521033186411115423e+01 1.257450197820971560e+01 4.475668408844311408e-04 6.896013797739101005e-04 1.783744566532900484e-04 9.611076948093443895e-04
3.542902957755283921e+01 1.265260447496878093e+01 4.402882628977869786e-04 6.750337480895111410e-04 1.660923565398455886e-04 8.963266977414852728e-04
3.564772729099452420e+01 1.273070697172784804e+01 4.364914677575095435e-04 6.615688956003923154e-04 1.556316871338536830e-04 8.394984861686736154e-04
3.586642500443620207e+01 1.280880946848691515e+01 4.315334976282676435e-04 6.519602373645017913e-04 1.565497392058748372e-04 8.436582000515733485e-04
3.608512271787788706e+01 1.288691196524598048e+01 4.256361116772195167e-04 6.403453512453913428e-04 1.497301059337811881e-04 8.061975515561535391e-04
3.630382043131957204e+01 1.296501446200504759e+01 4.221792600154404508e-04 6.269435577415663962e-04 1.509947132992358373e-04 8.113376039823697343e-04
3.652251814476125702e+01 1.304311695876411470e+01 4.170710170279202304e-04 6.190606302624014580e-04 1.381791584468946221e-04 7.431007231065886150e-04
3.674121585820294200e+01 1.312121945552318181e+01 4.113643700488409626e-04 6.044782898060477392e-04 1.329611708589142731e-04 7.126208683676690759e-04
3.695991357164462698e+01 1.319932195228224714e+01 4.054765374169116911e-04 5.996140343933145265e-04 1.370252545336412989e-04 7.354836231334983517e-04
3.717861128508631197e+01 1.327742444904131425e+01 4.008439869575135023e-04 5.864676718001179435e-04 1.291796760049053645e-04 6.934018485168681615e-04
3.739730899852799695e+01 1.335552694580038136e+01 3.971662925560659734e-04 5.772714227005239663e-04 1.247461356670531002e-04 6.702621067946785971e-04
3.761600671196968193e+01 1.343362944255944669e+01 3.927226975058700905e-04 5.663407460717322008e-04 1.181880588513020198e-04 6.349688982913119636e-04
3.783470442541135981e+01 1.351173193931851380e+01 3.877325216848601943e-04 5.570375391920338220e-04 1.188834626583616883e-04 6.375590000647837893e-04
3.805340213885304479e+01 1.358983443607758090e+01 3.841185627429082863e-04 5.482982224784514746e-04 1.138986614395969682e-04 6.117881268306664573e-04
3.827209985229472977e+01 1.366793693283664624e+01 3.770705395526431441e-04 5.393306572155328379e-04 1.066436638588259589e-04 5.726113077025688251e-04
3.849079756573641475e+01 1.374603942959571334e+01 3.740412979071094956e-04 5.278417844325357768e-04 1.058053590202582325e-04 5.676017774816559218e-04
3.870949527917809974e+01 1.382414192635478045e+01 3.705140272211317177e-04 5.188003922886140614e-04 9.911239236898057722e-05 5.316953494797893977e-04
3.892819299261978472e+01 1.390224442311384578e+01 3.645325100801568088e-04 5.117417949608123661e-04 1.013452080254927053e-04 5.435617760472862426e-04
3.914689070606146970e+01 1.398034691987291289e+01 3.631898605682871311e-04 5.047350966242058947e-04 9.592404659842245255e-05 5.145914990899422324e-04
3.936558841950315468e+01 1.405844941663198000e+01 3.568906001820286488e-04 4.950226758685765099e-04 8.996202258990956087e-05 4.825320652327377033e-04
3.958428613294483256e+01 1.413655191339104533e+01 3.531722857078670999e-04 4.846244189285167279e-04 8.952832712208622838e-05 4.792469742124888499e-04
3.980298384638651754e+01 1.421465441015011244e+01 3.498028581201965601e-04 4.787964570782087524e-04 8.748916888245869246e-05 4.691364832968071314e-04
4.002168155982820252e+01 1.429275690690917955e+01 3.462646024455461307e-04 4.724906732140552465e-04 8.471440150082007426e-05 4.534367907488048009e-04
4.024037927326988751e+01 1.437085940366824488e+01 3.410292969966801421e-04 4.609314613766473182e-04 7.711223298051407516e-05 4.131989208881584096e-04
4.045907698671157249e+01 1.444896190042731199e+01 3.389190477969050773e-04 4.556361822079464706e-04 7.775171794960393729e-05 4.154219212481311853e-04
4.067777470015325747e+01 1.452706439718637910e+01 3.328797339038671579e-04 4.465459136079459840e-04 7.653811469489102707e-05 4.105226543271962370e-04
4.089647241359494245e+01 1.460516689394544620e+01 3.299178855016308889e-04 4.423082209024668723e-04 7.176194260337627267e-05 3.839074143038677519e-04
4.111517012703662743e+01 1.468326939070451154e+01 3.277699760888105798e-04 4.293820360274508961e-04 6.982102726367110570e-05 3.729184517010059952e-04
4.133386784047831242e+01 1.476137188746357864e+01 3.232309907572020625e-04 4.265736549479910472e-04 6.595240048945004234e-05 3.523334512541109308e-04
4.155256555391999029e+01 1.483947438422264575e+01 3.203420539768375296e-04 4.165594398804419612e-04 6.465986321619221662e-05 3.453855895924589758e-04
4.177126326736167528e+01 1.491757688098171108e+01 3.157833689361518471e-04 4.142273253409077820e-04 6.390533201034250986e-05 3.417604539764491868e-04
4.198996098080336026e+01 1.499567937774077819e+01 3.137995323196328401e-04 4.024100916954572349e-04 5.864045847157750303e-05 3.131277682131979284e-04
4.220865869424504524e+01 1.507378187449984530e+01 3.082065993525915878e-04 3.995045650851122908e-04 5.988443521820278317e-05 3.197790570705283863e-04
4.242735640768673022e+01 1.515188437125891063e+01 3.062310266575660905e-04 3.909603612453961563e-04 5.484412134439122600e-05 2.930278385628885731e-04
4.264605412112841520e+01 1.522998686801797774e+01 3.032118497456643032e-04 3.865370468260469487e-04 5.499459722597933257e-05 2.935435133666036266e-04
4.286475183457010019e+01 1.530808936477704485e+01 2.994685483061913572e-04 3.793073841115134895e-04 5.276352972059287306e-05 2.811443266011512789e-04
4.308344954801178517e+01 1.538619186153611018e+01 2.974193686141287426e-04 3.709007867310869775e-04 4.951423954499255286e-05 2.635248379750191336e-04
4.330214726145347015e+01 1.546429435829517729e+01 2.936132846938671365e-04 3.675035309180559192e-04 4.894350739263997704e-05 2.609641675673484286e-04
4.352084497489514803e+01 1.554239685505424440e+01 2.899477648711309844e-04 3.612364923587084052e-04 4.583479686016901818e-05 2.438338588110484212e-04
4.373954268833683301e+01 1.562049935181331151e+01 2.880335506960072806e-04 3.548371715783898333e-04 4.620966731386406278e-05 2.462883124101839828e-04
4.395824040177851799e+01 1.569860184857237684e+01 2.846356568406906585e-04 3.499365237887241097e-04 4.224826930719948533e-05 2.247100384289333025e-04
4.417693811522020297e+01 1.577670434533144395e+01 2.803416450177908387e-04 3.430431727594075979e-04 4.054088658542638623e-05 2.159769377535867446e-04
4.439563582866188796e+01 1.585480684209051105e+01 2.781098150452160139e-04 3.397008097111093227e-04 4.160177510435324308e-05 2.217220619854647101e-04
4.461433354210357294e+01 1.593290933884957639e+01 2.769660990149715326e-04 3.314472266274182339e-04 3.796611265182610193e-05 2.020349526709634084e-04
4.483303125554525792e+01 1.601101183560864172e+01 2.734018037028488951e-04 3.294843397829091166e-04 3.797465993585409807e-05 2.017380332736631475e-04
4.505172896898694290e+01 1.608911433236771060e+01 2.698845859583364512e-04 3.212857312848398507e-04 3.473686763613181204e-05 1.846455431895368800e-04
4.527042668242862788e+01 1.616721682912677593e+01 2.685049017890254824e-04 3.172940115581093161e-04 3.434648917272726740e-05 1.823305288414312831e-04
4.548912439587030576e+01 1.624531932588584482e+01 2.641819660085858372e-04 3.115850920190511440e-04 3.337996407768234410e-05 1.772266979497915762e-04
4.570782210931199074e+01 1.632342182264491015e+01 2.636256928260995755e-04 3.077188271463982060e-04 3.142765377004948582e-05 1.667805216628177325e-04
4.592651982275367573e+01 1.640152431940397548e+01 2.597666074626510152e-04 3.020732509675685376e-04 3.029037629117285591e-05 1.607361511906954077e-04
4.614521753619536071e+01 1.647962681616304437e+01 2.565613881937343584e-04 2.972730129322159244e-04 2.967364649873630188e-05 1.573452643949104575e-04
4.636391524963704569e+01 1.655772931292210970e+01 2.553404580323159648e-04 2.927775024873156785e-04 2.815072646035360020e-05 1.493195966937511021e-04
4.658261296307873067e+01 1.663583180968117503e+01 2.514329339080880171e-04 2.895671158475067323e-04 2.703910132446013049e-05 1.435004738960601618e-04
4.680131067652041565e+01 1.671393430644024392e+01 2.512416015727775699e-04 2.828398759343397711e-04 2.586490241089943248e-05 1.370462460625721077e-04
4.702000838996210064e+01 1.679203680319930925e+01 2.475463578560354585e-04 2.789798170364935826e-04 2.434911480063332807e-05 1.290204938224472433e-04
4.723870610340378562e+01 1.687013929995837458e+01 2.448360000133805846e-04 2.750434547286044777e-04 2.437380817795407569e-05 1.289413765028407698e-04
4.745740381684546350e+01 1.694824179671744346e+01 2.437616954417258259e-04 2.701400277538225543e-04 2.314255134485258169e-05 1.223984625266971076e-04
4.767610153028714848e+01 1.702634429347650880e+01 2.403573148164542532e-04 2.669507069276769976e-04 2.170954599850328796e-05 1.149027416285661136e-04
4.789479924372883346e+01 1.710444679023557413e+01 2.388557235382403918e-04 2.614625834780379783e-04 2.121105749456489586e-05 1.122197110990071832e-04
4.811349695717051844e+01 1.718254928699464301e+01 2.365315810363441493e-04 2.581619387031163469e-04 2.024936572405346748e-05 1.068882374798911636e-04
4.833219467061220342e+01 1.726065178375370834e+01 2.347763749789275912e-04 2.546155229527176703e-04 1.945963229011960955e-05 1.026701561445566533e-04
4.855089238405388841e+01 1.733875428051277368e+01 2.327751379717033777e-04 2.498533626710057703e-04 1.894097018722363106e-05 1.002363838691481456e-04
4.876959009749557339e+01 1.741685677727184256e+01 2.307849751850128651e-04 2.467869298389831320e-04 1.745164833738649968e-05 9.207830914793584272e-05
4.898828781093725837e+01 1.749495927403090789e+01 2.283399117443241197e-04 2.420860782104073609e-04 1.736345223475348326e-05 9.162339402011253093e-05
4.920698552437894335e+01 1.757306177078997322e+01 2.256337395024050169e-04 2.393096231464649523e-04 1.612349561796086440e-05 8.491162590414245341e-05
4.942568323782062123e+01 1.765116426754904211e+01 2.251323970476867332e-04 2.341633510022381127e-04 1.565993531092133400e-05 8.256672386107681420e-05
4.964438095126230621e+01 1.772926676430810744e+01 2.232550821844777320e-04 2.321283016795808228e-04 1.488440330922268347e-05 7.842869914043304892e-05
4.986307866470399119e+01 1.780736926106717277e+01 2.203366309070754834e-04 2.276831442207149147e-04 1.447819944752943280e-05 7.639331763385664759e-05
5.008177637814567618e+01 1.788547175782624166e+01 2.197399000931841680e-04 2.249888429380659952e-04 1.428718248789307160e-05 7.503177229757736417e-05
5.030047409158736116e+01 1.796357425458530699e+01 2.163688062482133870e-04 2.201202579900842112e-04 1.266273152123149517e-05 6.668579683600988424e-05
5.051917180502904614e+01 1.804167675134437232e+01 2.159989750363014416e-04 2.180050858264124484e-04 1.244207179672455328e-05 6.545682730468208152e-05
5.073786951847073112e+01 1.811977924810344120e+01 2.141772469592728755e-04 2.142307698274629124e-04 1.194546795516339025e-05 6.279504062589424788e-05
5.095656723191241610e+01 1.819788174486250654e+01 2.115556324053778918e-04 2.114774747463633506e-04 1.151132436259478768e-05 6.050107849143224176e-05
5.117526494535409398e+01 1.827598424162157187e+01 2.108943682434907037e-04 2.073848876717966552e-04 1.129506058031975516e-05 5.930461976151234704e-05
5.139396265879577896e+01 1.835408673838064075e+01 2.083662975301529168e-04 2.048337959284410976e-04 1.020427809722666975e-05 5.355902410118778135e-05
5.161266037223746395e+01 1.843218923513970608e+01 2.078079340303808824e-04 2.014693035820925074e-04 9.975424808724830256e-06 5.240304544098821137e-05
5.183135808567914893e+01 1.851029173189877142e+01 2.047677095898123236e-04 1.983214600383299137e-04 9.749040890027721752e-06 5.112453154305731154e-05
5.205005579912083391e+01 1.858839422865784030e+01 2.053622677998262632e-04 1.948466654015548847e-04 8.823808896589780773e-06 4.628933856475366248e-05
5.226875351256251889e+01 1.866649672541690563e+01 2.033414294815730574e-04 1.933106008913134364e-04 8.925527560565520225e-06 4.679818943590046651e-05
5.248745122600420387e+01 1.874459922217597097e+01 2.014473889540194620e-04 1.894167435876676806e-04 8.023140362129352075e-06 4.198430422557436210e-05
5.270614893944588886e+01 1.882270171893503985e+01 1.997918885418197910e-04 1.871862002378472381e-04 8.216575728514898062e-06 4.303349131797451087e-05
5.292484665288757384e+01 1.890080421569410518e+01 1.972261724779081479e-04 1.840287131003157290e-04 7.651366380483782590e-06 4.005786144931984983e-05
5.314354436632925172e+01 1.897890671245317407e+01 1.983460533263600527e-04 1.816264542117436008e-04 7.106424395399514874e-06 3.716536083454185287e-05
5.336224207977093670e+01 1.905700920921223940e+01 1.964830234544743203e-04 1.786979384823645615e-04 6.946777823933856202e-06 3.629395258803706922e-05
5.358093979321262168e+01 1.913511170597130473e+01 1.937882675585720542e-04 1.756083865052383266e-04 6.287482468026015641e-06 3.289398176195627551e-05
5.379963750665430666e+01 1.921321420273037361e+01 1.944238172000460683e-04 1.730190944274737389e-04 6.520287490283082013e-06 3.407868498452377477e-05
5.401833522009599164e+01 1.929131669948943895e+01 1.917036358037991128e-04 1.714011379710257254e-04 5.864397316352933352e-06 3.063216644527075463e-05
5.423703293353767663e+01 1.936941919624850428e+01 1.917356852915533011e-04 1.674554326428928132e-04 5.512055254436456406e-06 2.878555532469958514e-05
5.445573064697936161e+01 1.944752169300757316e+01 1.897262850449126198e-04 1.657777464312500972e-04 5.362233733047577373e-06 2.800170309726511669e-05
5.467442836042104659e+01 1.952562418976663849e+01 1.887583756340263229e-04 1.632730703130763183e-04 5.012957758582060273e-06 2.613382600125894323e-05
5.489312607386273157e+01 1.960372668652570383e+01 1.879963881272286332e-04 1.611069464816546873e-04 4.947915312677054769e-06 2.580026673669074918e-05
5.511182378730440945e+01 1.968182918328477271e+01 1.867343645080821971e-04 1.581893002542192057e-04 4.565563410237399621e-06 2.377596674436549423e-05
5.533052150074609443e+01 1.975993168004383804e+01 1.855071549212633562e-04 1.558510693752879130e-04 4.382977071468015084e-06 2.283626096868625601e-05
5.554921921418777941e+01 1.983803417680290337e+01 1.847635479952366240e-04 1.543073273165637032e-04 4.206300451057492269e-06 2.191267627702809745e-05
5.576791692762946440e+01 1.991613667356197226e+01 1.844794792825135048e-04 1.516308792663827491e-04 3.982207039954802201e-06 2.070941162516015658e-05
5.598661464107114938e+01 1.999423917032103759e+01 1.828903136042145155e-04 1.491269720652681175e-04 3.721302109935488787e-06 1.936385457162818406e-05
5.620531235451283436e+01 2.007234166708010292e+01 1.817154247813968968e-04 1.471545096059547733e-04 3.479950156686967609e-06 1.809115050366458144e-05
5.642401006795451934e+01 2.015044416383917181e+01 1.802211232692622238e-04 1.450463383290522402e-04 3.459674385498247472e-06 1.797987639113784108e-05
5.664270778139620433e+01 2.022854666059823714e+01 1.808744201207444031e-04 1.428743772511211038e-04 3.170402773664312655e-06 1.644577976577539632e-05
5.686140549483788931e+01 2.030664915735730247e+01 1.797838331831335800e-04 1.408632361552809278e-04 3.042589567782023010e-06 1.577982642086079025e-05
5.708010320827956718e+01 2.038475165411637136e+01 1.785564742753461718e-04 1.387905418939301098e-04 2.869105571067105518e-06 1.487524351538482728e-05
5.729880092172125217e+01 2.046285415087543669e+01 1.781404477167167807e-04 1.364820352631600394e-04 2.701266504078207735e-06 1.401923335376683559e-05
5.751749863516293715e+01 2.054095664763450202e+01 1.773106035616453730e-04 1.351833111345043467e-04 2.594388009904865085e-06 1.344468892752164901e-05
5.773619634860462213e+01 2.061905914439357090e+01 1.762558167051703152e-04 1.325575126516445493e-04 2.401128101710676685e-06 1.243253665763306339e-05
5.795489406204630711e+01 2.069716164115263624e+01 1.762095676167989473e-04 1.314038046022406709e-04 2.363429872683561141e-06 1.223739430923144364e-05
5.817359177548799209e+01 2.077526413791170157e+01 1.745993808613546881e-04 1.284935916389252474e-04 2.171133501944001842e-06 1.122516167715067648e-05
5.839228948892967708e+01 2.085336663467077045e+01 1.755721561721672720e-04 1.272139325350607713e-04 2.038576327579373975e-06 1.054080181436223783e-05
5.861098720237136206e+01 2.093146913142983578e+01 1.735872498679780641e-04 1.256702616595101207e-04 1.985997438516270333e-06 1.025108238794278721e-05
5.882968491581304704e+01 2.100957162818890112e+01 1.733565323796182529e-04 1.236952594198489387e-04 1.824158447308525585e-06 9.407304150900901420e-06
5.904838262925472492e+01 2.108767412494797000e+01 1.733371391761033380e-04 1.211965182584760206e-04 1.741035978453300693e-06 8.979088208210932943e-06
5.926708034269640990e+01 2.116577662170703533e+01 1.723552638201383824e-04 1.205737575827493807e-04 1.661681170336634183e-06 8.562661803665053657e-06
5.948577805613809488e+01 2.124387911846610422e+01 1.727096168778674481e-04 1.180607563323536168e-04 1.567440722814152542e-06 8.082937444934377318e-06
5.970447576957977986e+01 2.132198161522516955e+01 1.709148119797591567e-04 1.169383144827062040e-04 1.451318000833721453e-06 7.477619670254357833e-06
5.992317348302146485e+01 2.140008411198423488e+01 1.711782451623421620e-04 1.146593207575561778e-04 1.351261057905878405e-06 6.954247327603049021e-06
6.014187119646314983e+01 2.147818660874330376e+01 1.707882099315510707e-04 1.133511398333842578e-04 1.340103990583513543e-06 6.901671208621988239e-06
6.036056890990483481e+01 2.155628910550236910e+01 1.704612158482772739e-04 1.120030993925222529e-04 1.214549391692964531e-06 6.244428257178537812e-06
6.057926662334651979e+01 2.163439160226143443e+01 1.700952926307893549e-04 1.097297386518665524e-04 1.173153726159108055e-06 6.021912975445678297e-06
6.079796433678820478e+01 2.171249409902050331e+01 1.697653198242233099e-04 1.086665108342671862e-04 1.073717238093346467e-06 5.514821227735208653e-06
6.101666205022988265e+01 2.179059659577956864e+01 1.695009229035627086e-04 1.071258902479309039e-04 1.017001675254918803e-06 5.213595411107305438e-06
6.123535976367156763e+01 2.186869909253863398e+01 1.692326790148090422e-04 1.054799948018108035e-04 9.904369129504117718e-07 5.081187617339601791e-06
6.145405747711325262e+01 2.194680158929770286e+01 1.691093614212221569e-04 1.041376732998306799e-04 8.913259444812179781e-07 4.563502773309767799e-06
6.167275519055493760e+01 2.202490408605676819e+01 1.684237361965467143e-04 1.024548822374608803e-04 8.655863302041942180e-07 4.428415540330988149e-06
6.189145290399662258e+01 2.210300658281583353e+01 1.689594018293147154e-04 1.014200394696765790e-04 7.929352541618651848e-07 4.049902943381031157e-06
6.211015061743830756e+01 2.218110907957490241e+01 1.682668179740162164e-04 9.944243923013341231e-05 7.690878837802798260e-07 3.926510959306446419e-06
6.232884833087999255e+01 2.225921157633396774e+01 1.674535785889252220e-04 9.870660726148395008e-05 7.202889446184555286e-07 3.673688828490848605e-06
6.254754604432167753e+01 2.233731407309303307e+01 1.683930832214774781e-04 9.655045679810470190e-05 6.492432332377992957e-07 3.305173146766363990e-06
6.276624375776335540e+01 2.241541656985210196e+01 1.684656580290096390e-04 9.582645728639153340e-05 6.425391684340385100e-07 3.266819666664140514e-06
6.298494147120504039e+01 2.249351906661116729e+01 1.677144418945399355e-04 9.402104786610562381e-05 5.862115996438402614e-07 2.982465790412675748e-06
6.320363918464672537e+01 2.257162156337023262e+01 1.673762969718092092e-04 9.315532985075746463e-05 5.604365487100687578e-07 2.846302039835840308e-06
6.342233689808841035e+01 2.264972406012930151e+01 1.675176632393521672e-04 9.164218467929437348e-05 5.322178126883763585e-07 2.700532068343720557e-06
6.364103461153009533e+01 2.272782655688836684e+01 1.678042251902345640e-04 9.039400239234263320e-05 4.652494461159980014e-07 2.355941824758656346e-06
6.385973232497178032e+01 2.280592905364743217e+01 1.677368273507717767e-04 8.914216040293103090e-05 4.879012497225240795e-07 2.471566068267131242e-06
6.407843003841345819e+01 2.288403155040650105e+01 1.672599275711967779e-04 8.812482839222066306e-05 4.267384946657916247e-07 2.156141944977271562e-06
6.429712775185514317e+01 2.296213404716556639e+01 1.676406804741148416e-04 8.653256462088606052e-05 4.090957796990387866e-07 2.063642878231946770e-06
6.451582546529682816e+01 2.304023654392463172e+01 1.679453407144022132e-04 8.559794742021073889e-05 3.818724435545022165e-07 1.925226130179970287e-06
6.473452317873851314e+01 2.311833904068370060e+01 1.680210289995030988e-04 8.416564752652056695e-05 3.624238246974775677e-07 1.823805700639379157e-06
6.495322089218019812e+01 2.319644153744276593e+01 1.672888085717214610e-04 8.329445310784793291e-05 3.485500939280271385e-07 1.754203153098983397e-06
6.517191860562188310e+01 2.327454403420183127e+01 1.673953640862144436e-04 8.204855998383845858e-05 3.095110226295422810e-07 1.554986840097845065e-06
6.539061631906356808e+01 2.335264653096090015e+01 1.687254944861688304e-04 8.082714824351318556e-05 3.020919245677510091e-07 1.518757039585944446e-06
6.560931403250525307e+01 2.343074902771996548e+01 1.669817137424057466e-04 7.973265503535731011e-05 2.834607518811946294e-07 1.421322142581184575e-06
6.582801174594693805e+01 2.350885152447903081e+01 1.681568232681321135e-04 7.856948976760945664e-05 2.665489177611648268e-07 1.331987398326880327e-06
6.604670945938862303e+01 2.358695402123809970e+01 1.684133370831260486e-04 7.790974591408438054e-05 2.607448913376347955e-07 1.303875540216518265e-06
6.626540717283030801e+01 2.366505651799716503e+01 1.686865445543438147e-04 7.646793776874884229e-05 2.312758921831619193e-07 1.152666016896150229e-06
6.648410488627199300e+01 2.374315901475623036e+01 1.680626855625453090e-04 7.538535301340989667e-05 2.270023390130511852e-07 1.130778711991208967e-06
6.670280259971367798e+01 2.382126151151529925e+01 1.675045805200918642e-04 7.466701483722766011e-05 2.183218171125410712e-07 1.086180706243284137e-06
6.692150031315536296e+01 2.389936400827436458e+01 1.692133886447296605e-04 7.335539690431782083e-05 2.015380542159742624e-07 1.001155006048519836e-06
6.714019802659704794e+01 2.397746650503343346e+01 1.690618479279968592e-04 7.274538596199756004e-05 1.945199983403217613e-07 9.634164718269606921e-07
6.735889574003873292e+01 2.405556900179249880e+01 1.685944405450512775e-04 7.115066961701410804e-05 1.781414995564404445e-07 8.777831896156173951e-07
6.757759345348040370e+01 2.413367149855156413e+01 1.681458058596635831e-04 7.073026852874629913e-05 1.838349723393008671e-07 9.087767713577339910e-07
6.779629116692208868e+01 2.421177399531063301e+01 1.696413775988174727e-04 6.954180562362884685e-05 1.638578456154295796e-07 8.073782752432819015e-07
6.801498888036377366e+01 2.428987649206969834e+01 1.694657680451911038e-04 6.877893494609405294e-05 1.613465521604075112e-07 7.948830009535908151e-07
6.823368659380545864e+01 2.436797898882876368e+01 1.696199908540644912e-04 6.767689218023884717e-05 1.515256032815943751e-07 7.438752648873117333e-07
6.845238430724714362e+01 2.444608148558783256e+01 1.684280652277219401e-04 6.679311862847666639e-05 1.471870584850028649e-07 7.219249264074135539e-07
6.867108202068882861e+01 2.452418398234689789e+01 1.699983307696451343e-04 6.606721563725905552e-05 1.449010203486658146e-07 7.096417484452732379e-07
6.888977973413051359e+01 2.460228647910596322e+01 1.694951118489836095e-04 6.502264678516916647e-05 1.359362390579071432e-07 6.645334675954920202e-07
6.910847744757219857e+01 2.468038897586503211e+01 1.696620301453072332e-04 6.409705502915059503e-05 1.317472329097145132e-07 6.437753165430809055e-07
6.932717516101388355e+01 2.475849147262409744e+01 1.689302261667118476e-04 6.331295900335575104e-05 1.277504101088334841e-07 6.235290245641929550e-07
6.954587287445556854e+01 2.483659396938316277e+01 1.714120128780292007e-04 6.243132966635535699e-05 1.248802695840972050e-07 6.080444071486338302e-07
6.976457058789725352e+01 2.491469646614223166e+01 1.695368330046478965e-04 6.164570891179132681e-05 1.205009232422106728e-07 5.859867198107649862e-07
6.998326830133893850e+01 2.499279896290129699e+01 1.699538589676125640e-04 6.069873546041129538e-05 1.163062593478909063e-07 5.646304657308118083e-07
7.020196601478062348e+01 2.507090145966036232e+01 1.707131247783379884e-04 6.005513636878957886e-05 1.156925129477806398e-07 5.622635946612075450e-07
7.042066372822230846e+01 2.514900395641943120e+01 1.694817224672155818e-04 5.934807299875337214e-05 1.134419733885024864e-07 5.502833772605358956e-07
7.063936144166399345e+01 2.522710645317849654e+01 1.703333594960706316e-04 5.843122923239306719e-05 1.116859568224841565e-07 5.419952300099818772e-07
7.085805915510567843e+01 2.530520894993756187e+01 1.702973162982584175e-04 5.747978208119725822e-05 1.080923506997835205e-07 5.231159978318102031e-07
7.107675686854736341e+01 2.538331144669663075e+01 1.704739883619608835e-04 5.699273723136259268e-05 1.091824366820832843e-07 5.279775587760453156e-07
7.129545458198904839e+01 2.546141394345569609e+01 1.701433350897714827e-04 5.618049598985091656e-05 1.065764793229467212e-07 5.158511787358620320e-07
7.151415229543071916e+01 2.553951644021476142e+01 1.703480959989170569e-04 5.543177328458548543e-05 1.062769777477363620e-07 5.133679926999812172e-07
7.173285000887240415e+01 2.561761893697383030e+01 1.695016207492413586e-04 5.464465718256092083e-05 1.052963879704458657e-07 5.095309178745376704e-07
7.195154772231408913e+01 2.569572143373289563e+01 1.701309749704734407e-04 5.403420903189454764e-05 1.022595283317121698e-07 4.939872450854677984e-07
7.217024543575577411e+01 2.577382393049196097e+01 1.697572818560601194e-04 5.327487572489393916e-05 1.028135356134124764e-07 4.969982376912158639e-07
7.238894314919745909e+01 2.585192642725102985e+01 1.696184630980783188e-04 5.241521433687152613e-05 1.012546862898353532e-07 4.893111707932536487e-07
7.260764086263914407e+01 2.593002892401009518e+01 1.705188999548371432e-04 5.178042747117479966e-05 1.012542216493245739e-07 4.886160485978404613e-07
7.282633857608082906e+01 2.600813142076916051e+01 1.691044716592117675e-04 5.136013762018611036e-05 1.054283813099317924e-07 5.096912713531860159e-07
7.304503628952251404e+01 2.608623391752822940e+01 1.690768228531436875e-04 5.036556196765539683e-05 1.008252681315101077e-07 4.870361093769196752e-07
7.326373400296419902e+01 2.616433641428729473e+01 1.692121301240879290e-04 4.995197525820166699e-05 1.015068079011209624e-07 4.905610644413174154e-07
7.348243171640588400e+01 2.624243891104636361e+01 1.686231469673936736e-04 4.919392453938109647e-05 1.013720437791946078e-07 4.899275930833263342e-07
7.370112942984756899e+01 2.632054140780542895e+01 1.686661130413449894e-04 4.855452276933598811e-05 1.010422580083706926e-07 4.880435818630015710e-07
7.391982714328925397e+01 2.639864390456449428e+01 1.678566010511650024e-04 4.797735757960629042e-05 1.046986628368903843e-07 5.053691147101941861e-07
7.413852485673093895e+01 2.647674640132356316e+01 1.678947585789278111e-04 4.735173113831429436e-05 1.030372684065379141e-07 4.981898582386201966e-07
7.435722257017262393e+01 2.655484889808262849e+01 1.674597346285098631e-04 4.677187757152509548e-05 1.038973116637324867e-07 5.018389407466644320e-07
7.457592028361430891e+01 2.663295139484169383e+01 1.671351076383852433e-04 4.610295599093861284e-05 1.029339484666797080e-07 4.975570685821454373e-07
7.479461799705599390e+01 2.671105389160076271e+01 1.668323577980683860e-04 4.540425954171266012e-05 1.029581831731567782e-07 4.978003162119229902e-07
7.501331571049767888e+01 2.678915638835982804e+01 1.663302552073197291e-04 4.509937948912536189e-05 1.062435326832078463e-07 5.132224895114549728e-07
7.523201342393936386e+01 2.686725888511889337e+01 1.656621623250635340e-04 4.422358758931981102e-05 1.035609208272609593e-07 5.006987247468584440e-07
7.545071113738103463e+01 2.694536138187796226e+01 1.658185587564504275e-04 4.392011485471995910e-05 1.053407506744774167e-07 5.096605961514361142e-07
7.566940885082271961e+01 2.702346387863702759e+01 1.646522465045992256e-04 4.310479043183770533e-05 1.056181333373558249e-07 5.112006129304325207e-07
7.588810656426440460e+01 2.710156637539609292e+01 1.644538133051960096e-04 4.263773022837630033e-05 1.055070252597327844e-07 5.100786238774942173e-07
7.610680427770608958e+01 2.717966887215516181e+01 1.631610442898776383e-04 4.217456428858458852e-05 1.052012531914334378e-07 5.089229173498251635e-07
7.632550199114777456e+01 2.725777136891422714e+01 1.634743534714946012e-04 4.161807576212646505e-05 1.066874297267183778e-07 5.158822087975742172e-07
7.654419970458945954e+01 2.733587386567329247e+01 1.629333734029322250e-04 4.101375033605469088e-05 1.073709542615211653e-07 5.198225795553911823e-07
7.676289741803114453e+01 2.741397636243236136e+01 1.614469729100885239e-04 4.052546110520823121e-05 1.089805051599705954e-07 5.272590740034023200e-07
7.698159513147282951e+01 2.749207885919142669e+01 1.613764466779313181e-04 4.001529860009930654e-05 1.077046836388061617e-07 5.213510975206257856e-07
7.720029284491451449e+01 2.757018135595049202e+01 1.608182397868453725e-04 3.958085148260433167e-05 1.099257870944437991e-07 5.315828610470357411e-07
7.741899055835619947e+01 2.764828385270956090e+01 1.593211330411926474e-04 3.890198510524592421e-05 1.090359427187641134e-07 5.279050467557188211e-07
7.763768827179788445e+01 2.772638634946862624e+01 1.590386744085830334e-04 3.863028596774374884e-05 1.098083172379482290e-07 5.329650708701350801e-07
7.785638598523956944e+01 2.780448884622769157e+01 1.586079826848041700e-04 3.795965594311799177e-05 1.086077347646290592e-07 5.257611596089367898e-07
7.807508369868125442e+01 2.788259134298676045e+01 1.574352609152507895e-04 3.758093765258216769e-05 1.116449522187200827e-07 5.408896472807709986e-07
7.829378141212293940e+01 2.796069383974582578e+01 1.565504628336807341e-04 3.703598399396558689e-05 1.101937613671501704e-07 5.330580059944785659e-07
7.851247912556462438e+01 2.803879633650489112e+01 1.561344938131321695e-04 3.655680526933133973e-05 1.099831100965039078e-07 5.326326155955454063e-07
7.873117683900630936e+01 2.811689883326396000e+01 1.549042153846855977e-04 3.621921966757431194e-05 1.118861724946367236e-07 5.410684585103910630e-07
7.894987455244799435e+01 2.819500133002302533e+01 1.546563177419756660e-04 3.561029342410077837e-05 1.104350592758414258e-07 5.343621974903169899e-07
7.916857226588966512e+01 2.827310382678209066e+01 1.529876277326424412e-04 3.532093714629445908e-05 1.123610962416270011e-07 5.440827992826920327e-07
7.938726997933135010e+01 2.835120632354115955e+01 1.522066141428910283e-04 3.479631423349965744e-05 1.116603617595374560e-07 5.404478702057375810e-07
7.960596769277303508e+01 2.842930882030022488e+01 1.518866908354395834e-04 3.433135580843234622e-05 1.128666918131198043e-07 5.460964152593911000e-07
7.982466540621472006e+01 2.850741131705929021e+01 1.507356088349793525e-04 3.404390292868739762e-05 1.135248240164112659e-07 5.500077161716976675e-07
8.004336311965640505e+01 2.858551381381835910e+01 1.498294340237106125e-04 3.337989541406899511e-05 1.142774238558179865e-07 5.533435474221043170e-07
8.026206083309809003e+01 2.866361631057742443e+01 1.482293252434932094e-04 3.319036520621679564e-05 1.111878454229839907e-07 5.380332839797200284e-07
8.048075854653977501e+01 2.874171880733648976e+01 1.482567957465575259e-04 3.264094179240868015e-05 1.124783051535674350e-07 5.436401256504383403e-07
8.069945625998145999e+01 2.881982130409555865e+01 1.469245420307511388e-04 3.237636861261595199e-05 1.135659872209710751e-07 5.496848431556054330e-07
8.091815397342314498e+01 2.889792380085462398e+01 1.462315714399006913e-04 3.181635296285444136e-05 1.125414303217398665e-07 5.443551408882725839e-07
8.113685168686482996e+01 2.897602629761369286e+01 1.444547299648816954e-04 3.144577060413873573e-05 1.120827528574536484e-07 5.423495583910565504e-07
8.135554940030651494e+01 2.905412879437275819e+01 1.439094331889159250e-04 3.112913300904252066e-05 1.118830592885282994e-07 5.414693751984542079e-07
8.157424711374819992e+01 2.913223129113182353e+01 1.435542659702037619e-04 3.074169082672547135e-05 1.131142520368335095e-07 5.469754635869280266e-07
8.179294482718988490e+01 2.921033378789089241e+01 1.419270157770972376e-04 3.034975123649752605e-05 1.139715743212850228e-07 5.515660548681439079e-07
8.201164254063156989e+01 2.928843628464995774e+01 1.405078824246666234e-04 2.995714258375288425e-05 1.126118037433071483e-07 5.445832680730597875e-07
8.223034025407325487e+01 2.936653878140902307e+01 1.400852299316639302e-04 2.951320778368810303e-05 1.115627053612728859e-07 5.397782349506102863e-07
8.244903796751493985e+01 2.944464127816809196e+01 1.390828287221495597e-04 2.931296758514967074e-05 1.131495335980078456e-07 5.462489570573468696e-07
8.266773568095662483e+01 2.952274377492715729e+01 1.381736002060330204e-04 2.881909999052870451e-05 1.120620376502329448e-07 5.416761762236475246e-07
8.288643339439830982e+01 2.960084627168622262e+01 1.366401111302840044e-04 2.854795792646096564e-05 1.111317271711846782e-07 5.368705673468540176e-07
8.310513110783998059e+01 2.967894876844529151e+01 1.356423234380250877e-04 2.813294426886529974e-05 1.113347163702448770e-07 5.375604492131805556e-07
8.332382882128166557e+01 2.975705126520435684e+01 1.354343704250806149e-04 2.779554380966594586e-05 1.120594173427129864e-07 5.418881457235960383e-07
8.354252653472335055e+01 2.983515376196342217e+01 1.336111303480150747e-04 2.750855338047331969e-05 1.125976901976400908e-07 5.429293892615066116e-07
8.376122424816503553e+01 2.991325625872249105e+01 1.326803795475870547e-04 2.718015745149882380e-05 1.109369940804545915e-07 5.358379242290215615e-07
8.397992196160672052e+01 2.999135875548155639e+01 1.317285639446678566e-04 2.681605952407703841e-05 1.116170150669223536e-07 5.387161290094592233e-07
8.419861967504840550e+01 3.006946125224062172e+01 1.311548006839683713e-04 2.654635331643422479e-05 1.108476715843799801e-07 5.351080023083468698e-07
8.441731738849009048e+01 3.014756374899969060e+01 1.297622104219359879e-04 2.608788440678705211e-05 1.103981716010251766e-07 5.327753350513035172e-07
8.463601510193177546e+01 3.022566624575875593e+01 1.283605085653074043e-04 2.590118044905963027e-05 1.094266016672401982e-07 5.275126135970281479e-07
8.485471281537346044e+01 3.030376874251782127e+01 1.276711485835045948e-04 2.550795032813229024e-05 1.098440274040974950e-07 5.290785719007236407e-07
8.507341052881514543e+01 3.038187123927689015e+01 1.267384016136229106e-04 2.530049688686310813e-05 1.094586241025819502e-07 5.275038400794226648e-07
8.529210824225683041e+01 3.045997373603595548e+01 1.259110934493364118e-04 2.486182456145630615e-05 1.095562315802152355e-07 5.271997789388011829e-07
8.551080595569851539e+01 3.053807623279502081e+01 1.245911029021259074e-04 2.467029361115758259e-05 1.079263610271880460e-07 5.194860567200347449e-07
8.572950366914020037e+01 3.061617872955408970e+01 1.238450059883741076e-04 2.432902995539982480e-05 1.085541734455210390e-07 5.225685742032092546e-07
8.594820138258188535e+01 3.069428122631315503e+01 1.228894526231476974e-04 2.403153199644763810e-05 1.075503728698094313e-07 5.179290895466526281e-07
8.616689909602357034e+01 3.077238372307222036e+01 1.218215899422588739e-04 2.372094486397204312e-05 1.096660995969777032e-07 5.273617459176308760e-07
8.638559680946525532e+01 3.085048621983128925e+01 1.204945130417240556e-04 2.349506938961226545e-05 1.064509358454387325e-07 5.123585050487923733e-07
8.660429452290694030e+01 3.092858871659035458e+01 1.198722710493414393e-04 2.319956465347166371e-05 1.065519558748176618e-07 5.123831922616633779e-07
8.682299223634862528e+01 3.100669121334941991e+01 1.190191814133745367e-04 2.287579880104062010e-05 1.054590607208284238e-07 5.075943445339339311e-07
8.704168994979029605e+01 3.108479371010848880e+01 1.175284108250021676e-04 2.266899155685685557e-05 1.065486041326591796e-07 5.130297961186357356e-07
8.726038766323198104e+01 3.116289620686755413e+01 1.170131908548119207e-04 2.237567451004422188e-05 1.056837699053074023e-07 5.085509123193553603e-07
8.747908537667366602e+01 3.124099870362662301e+01 1.159868787868191493e-04 2.208542693622398664e-05 1.052561404828359293e-07 5.052388718945463312e-07
8.769778309011535100e+01 3.131910120038568834e+01 1.152268630377831498e-04 2.189315653033572611e-05 1.062977293589282655e-07 5.108286107486031288e-07
8.791648080355703598e+01 3.139720369714475368e+01 1.141472883760188685e-04 2.153402715684447219e-05 1.036443645059069003e-07 4.978344821323537264e-07
8.813517851699872097e+01 3.147530619390382256e+01 1.129956672493184994e-04 2.135552536633668526e-05 1.030781099275041775e-07 4.949665413884897458e-07
8.835387623044040595e+01 3.155340869066288789e+01 1.125815252343841956e-04 2.106396818585973965e-05 1.030676459769176440e-07 4.946312383273221384e-07
8.857257394388209093e+01 3.163151118742195322e+01 1.114207911894073659e-04 2.084864178612096257e-05 1.028630679223801717e-07 4.927610375441078955e-07
8.879127165732377591e+01 3.170961368418102211e+01 1.103773691641368450e-04 2.052900533562832127e-05 1.030438308357088958e-07 4.938363995022765027e-07
8.900996937076546089e+01 3.178771618094008744e+01 1.093767009916322584e-04 2.033827067654656631e-05 1.023403444416908152e-07 4.913900685717017544e-07
8.922866708420714588e+01 3.186581867769915277e+01 1.089294799793288926e-04 2.015198590663126808e-05 1.015679406706081281e-07 4.873686665448318485e-07
8.944736479764883086e+01 3.194392117445822166e+01 1.077537061355367585e-04 1.984500352248624817e-05 9.981829895433785693e-08 4.792888432537010692e-07
8.966606251109051584e+01 3.202202367121728344e+01 1.071908389896995953e-04 1.962351348358589028e-05 1.005017817798119181e-07 4.820442307056127886e-07
8.988476022453220082e+01 3.210012616797635587e+01 1.058279671783795688e-04 1.943327051146431826e-05 1.002680184164971719e-07 4.801197537463307267e-07
9.010345793797388581e+01 3.217822866473542121e+01 1.055562145513478696e-04 1.915316228621195607e-05 9.939913487965618159e-08 4.766989628600209471e-07
9.032215565141557079e+01 3.225633116149448654e+01 1.042843975287790934e-04 1.895258591627555059e-05 9.885671574058611316e-08 4.733556587118850525e-07
9.054085336485725577e+01 3.233443365825355187e+01 1.036324671206840522e-04 1.869521301171078181e-05 9.951961858876134976e-08 4.770109218458467440e-07
9.075955107829892654e+01 3.241253615501261720e+01 1.027176157931946335e-04 1.856176017656116468e-05 9.931823671145560846e-08 4.759973299741627719e-07
9.097824879174061152e+01 3.249063865177168964e+01 1.017814499193524323e-04 1.826390632812869462e-05 9.707435535718393742e-08 4.647229511068487653e-07
9.119694650518229651e+01 3.256874114853075497e+01 1.013821614137621978e-04 1.806548977121084210e-05 9.615868091566238715e-08 4.600121871301435354e-07
9.141564421862398149e+01 3.264684364528982030e+01 1.003332058540894336e-04 1.791228469342004688e-05 9.701955285079051182e-08 4.644337093131141378e-07
9.163434193206566647e+01 3.272494614204888563e+01 9.952712665529836163e-05 1.765186378292014422e-05 9.705484573386714662e-08 4.642224706969500086e-07
9.185303964550735145e+01 3.280304863880795097e+01 9.876743934281321309e-05 1.747583543427977417e-05 9.533787239737440513e-08 4.561127713458755998e-07
9.207173735894903643e+01 3.288115113556701630e+01 9.816201108904797383e-05 1.726112818888311568e-05 9.672351364679436517e-08 4.619395595130440520e-07
9.229043507239072142e+01 3.295925363232608873e+01 9.710934116169808912e-05 1.708594000449038721e-05 9.574686783443107988e-08 4.571626443765066293e-07
9.250913278583240640e+01 3.303735612908515407e+01 9.656237597202147512e-05 1.687468212299881334e-05 9.454715930294521198e-08 4.513765068148572234e-07
9.272783049927409138e+01 3.311545862584421940e+01 9.578885505462862140e-05 1.665024982100744250e-05 9.409579877524208030e-08 4.500420331795485795e-07
9.294652821271577636e+01 3.319356112260328473e+01 9.507593104425770224e-05 1.653006727910543604e-05 9.506742483027449605e-08 4.539342067029379783e-07
9.316522592615746134e+01 3.327166361936235006e+01 9.424530172469191950e-05 1.628339476037247879e-05 9.253139992995162429e-08 4.418033637234729910e-07
9.338392363959914633e+01 3.334976611612141539e+01 9.365545239155420045e-05 1.612347705002328181e-05 9.262837509559875672e-08 4.417542615752515141e-07
9.360262135304083131e+01 3.342786861288048783e+01 9.265254603344599057e-05 1.590755652955685314e-05 9.246879708488682014e-08 4.415399178138509462e-07
9.382131906648251629e+01 3.350597110963955316e+01 9.224948192026621613e-05 1.574096479009913177e-05 9.084734127417208351e-08 4.338646199515774811e-07
9.404001677992420127e+01 3.358407360639861849e+01 9.160805364511514560e-05 1.554628295558440511e-05 9.059424089150902690e-08 4.320888095189168622e-07
9.425871449336588626e+01 3.366217610315768383e+01 9.061067563848817857e-05 1.539253091251926414e-05 9.131478641577353241e-08 4.353312059275846140e-07
9.447741220680757124e+01 3.374027859991674916e+01 9.015218456845599138e-05 1.521941901975084048e-05 9.045607955645610583e-08 4.313446008753361896e-07
9.469610992024924201e+01 3.381838109667581449e+01 8.934109778696489696e-05 1.505650782547207060e-05 9.012250510688078460e-08 4.300001113497884409e-07
9.491480763369092699e+01 3.389648359343488693e+01 8.885483291498563958e-05 1.490225603761817916e-05 8.978590659508603838e-08 4.279245011006516067e-07
9.513350534713261197e+01 3.397458609019395226e+01 8.805925006073316583e-05 1.466466840665995505e-05 8.969931267737254727e-08 4.272906671678036267e-07
9.535220306057429696e+01 3.405268858695301759e+01 8.725543315878430339e-05 1.453599526224528063e-05 8.810123119616542575e-08 4.200087011053480418e-07
9.557090077401598194e+01 3.413079108371208292e+01 8.699845990571258966e-05 1.440520201060537364e-05 8.888011157983036044e-08 4.239075620107339051e-07
9.578959848745766692e+01 3.420889358047114825e+01 8.603255601255979765e-05 1.419247650855099829e-05 8.885928067414810805e-08 4.238010097503011267e-07
9.600829620089935190e+01 3.428699607723021359e+01 8.566774875730906230e-05 1.407949573060308070e-05 8.779905275775995703e-08 4.180859740465729029e-07
9.622699391434103688e+01 3.436509857398928602e+01 8.472860661521431085e-05 1.388790236388633511e-05 8.663951857645544437e-08 4.123056440562550499e-07
9.644569162778272187e+01 3.444320107074835136e+01 8.437414667391251977e-05 1.375163891250702830e-05 8.578911751255245009e-08 4.081322004869984454e-07
9.666438934122440685e+01 3.452130356750741669e+01 8.384440736349789306e-05 1.358205583828924655e-05 8.607947061204283041e-08 4.096164278240562724e-07
9.688308705466609183e+01 3.459940606426648202e+01 8.281571294329551775e-05 1.343136324400234874e-05 8.554165330449005178e-08 4.070949051425837886e-07
9.710178476810777681e+01 3.467750856102554735e+01 8.253910235070434516e-05 1.328294831054449018e-05 8.542046538378359993e-08 4.068503858332163978e-07
9.732048248154946180e+01 3.475561105778461268e+01 8.206744311910668709e-05 1.316602382905329930e-05 8.477250422599694158e-08 4.032794776713785409e-07
9.753918019499114678e+01 3.483371355454368512e+01 8.137573923544813646e-05 1.298222107217345983e-05 8.442914558349061443e-08 4.018341058896940865e-07
9.775787790843283176e+01 3.491181605130275045e+01 8.054934327709268227e-05 1.287908047133288994e-05 8.415279108536740373e-08 4.004195652396192599e-07
9.797657562187451674e+01 3.498991854806181578e+01 8.023158288886569900e-05 1.264925845820699541e-05 8.309786384520853097e-08 3.955606354276242694e-07
9.819527333531620172e+01 3.506802104482088112e+01 7.958990059649749646e-05 1.261587743366515928e-05 8.301343189955565244e-08 3.948799290635768704e-07
9.841397104875788671e+01 3.514612354157994645e+01 7.910206152024540284e-05 1.243774258784927584e-05 8.377009752053206343e-08 3.981516828476249855e-07
9.863266876219955748e+01 3.522422603833901888e+01 7.845810533161528318e-05 1.230043198395723244e-05 8.227752820993679740e-08 3.912962148501499697e-07
9.885136647564124246e+01 3.530232853509808422e+01 7.811772129725859967e-05 1.215763863604876225e-05 8.235014098064429279e-08 3.916334463551946111e-07
9.907006418908292744e+01 3.538043103185714955e+01 7.748174440360132724e-05 1.203251434019384976e-05 8.071848974849050623e-08 3.839480528836793725e-07
9.928876190252461242e+01 3.545853352861621488e+01 7.700818980772065295e-05 1.189866631323700594e-05 8.096101696560843901e-08 3.843303814309435829e-07
9.950745961596629741e+01 3.553663602537528021e+01 7.639509088705977624e-05 1.176174665467200420e-05 8.078984960054963423e-08 3.831050428702815749e-07
9.972615732940798239e+01 3.561473852213434554e+01 7.576839682791067048e-05 1.164232343102292863e-05 8.068892103120835329e-08 3.835501575310474159e-07
9.994485504284966737e+01 3.569284101889341798e+01 7.541416743497833725e-05 1.152161592271052585e-05 7.958989682258328160e-08 3.778459717568834504e-07
1.001635527562913524e+02 3.577094351565248331e+01 7.511448939244433419e-05 1.137970717126681235e-05 7.894598382978395725e-08 3.746557852896204741e-07
1.003822504697330373e+02 3.584904601241154865e+01 7.431357897295106198e-05 1.127413164175764395e-05 7.872884746628972233e-08 3.735715235775755624e-07
1.006009481831747223e+02 3.592714850917061398e+01 7.384723278724924752e-05 1.112681634677080139e-05 7.853522466022840702e-08 3.730482300170457508e-07
1.008196458966164073e+02 3.600525100592967931e+01 7.346332994174255846e-05 1.102693940408703310e-05 7.741879439286102160e-08 3.678546693444084117e-07
1.010383436100580923e+02 3.608335350268874464e+01 7.293052896667560469e-05 1.089532071234429376e-05 7.736177733455978960e-08 3.675479401164411138e-07
1.012570413234997773e+02 3.616145599944781708e+01 7.242652068599483655e-05 1.080788968807731311e-05 7.820030254027438932e-08 3.711520841872156962e-07
1.014757390369414622e+02 3.623955849620688241e+01 7.220175331857855983e-05 1.066128284206658284e-05 7.723859963019299802e-08 3.658532605724425250e-07
1.016944367503831472e+02 3.631766099296594774e+01 7.143242001067213272e-05 1.056616213904599107e-05 7.685363562272833331e-08 3.641238533482784096e-07
1.019131344638248322e+02 3.639576348972501307e+01 7.105332743700685572e-05 1.044901665732684884e-05 7.578545667417849673e-08 3.595815951665920148e-07
1.021318321772665172e+02 3.647386598648407841e+01 7.085335091641851665e-05 1.032464699760739411e-05 7.530494500441920647e-08 3.571958283857640059e-07
1.023505298907081880e+02 3.655196848324314374e+01 7.011250383922982719e-05 1.022567470645447355e-05 7.513180758329026234e-08 3.562163833467349003e-07
1.025692276041498729e+02 3.663007098000221617e+01 6.965028840133270793e-05 1.012376309160827003e-05 7.525734899875838759e-08 3.565713197752076664e-07
1.027879253175915579e+02 3.670817347676128151e+01 6.937811362292363644e-05 9.992472354966010502e-06 7.388890376984819451e-08 3.505414779858045506e-07
1.030066230310332429e+02 3.678627597352034684e+01 6.901577965408855228e-05 9.919950075359790955e-06 7.466421255229379186e-08 3.541693640812007309e-07
1.032253207444749279e+02 3.686437847027941217e+01 6.862883351490277654e-05 9.791743592424994908e-06 7.354170343358398197e-08 3.483156643701123490e-07
1.034440184579166129e+02 3.694248096703847750e+01 6.790625990071639639e-05 9.693380120222516515e-06 7.255277570215786693e-08 3.436161492251969000e-07
1.036627161713582979e+02 3.702058346379754283e+01 6.769668755846202529e-05 9.594457537736562718e-06 7.307985524233776075e-08 3.466328278643851704e-07
1.038814138847999828e+02 3.709868596055661527e+01 6.737307241026571094e-05 9.500541692717219186e-06 7.283911338376316029e-08 3.442390122930930735e-07
1.041001115982416678e+02 3.717678845731568060e+01 6.668505404510087617e-05 9.386380271459648930e-06 7.123764934009779998e-08 3.378523964315214451e-07
1.043188093116833528e+02 3.725489095407474593e+01 6.658582667655685316e-05 9.284531855182541360e-06 7.135343790771617505e-08 3.376621793322595101e-07
1.045375070251250378e+02 3.733299345083381127e+01 6.603301095234141976e-05 9.197357038919031205e-06 7.158024799853605844e-08 3.389332804541534087e-07
1.047562047385667228e+02 3.741109594759287660e+01 6.574211151419645863e-05 9.107309701422941725e-06 7.081457254069784221e-08 3.353627084765895824e-07
1.049749024520084077e+02 3.748919844435194193e+01 6.541268110021458834e-05 9.001231613280298141e-06 7.043357634859526240e-08 3.336185407987333188e-07
1.051936001654500927e+02 3.756730094111101437e+01 6.472807638311644661e-05 8.929212495100549693e-06 7.027915447042077053e-08 3.328211019690192528e-07
1.054122978788917777e+02 3.764540343787007970e+01 6.461930221448078902e-05 8.813723854660890174e-06 6.996703206523412734e-08 3.313819035064592777e-07
1.056309955923334627e+02 3.772350593462914503e+01 6.408551856281658225e-05 8.748692349991643358e-06 6.954723336917457741e-08 3.295360303295821839e-07
1.058496933057751477e+02 3.780160843138821036e+01 6.387494399458316431e-05 8.635087526026687029e-06 6.853367897934104876e-08 3.247093999368812169e-07
1.060683910192168327e+02 3.787971092814727569e+01 6.343003307257909327e-05 8.551567129674968453e-06 6.939917618377837095e-08 3.281556875846257599e-07
1.062870887326585034e+02 3.795781342490634813e+01 6.297137246928092679e-05 8.459110026592242667e-06 6.765762468431242097e-08 3.199702158616491475e-07
1.065057864461001884e+02 3.803591592166541346e+01 6.288204247033124625e-05 8.390230236369528008e-06 6.895262739718750562e-08 3.261470064817284265e-07
1.067244841595418734e+02 3.811401841842447880e+01 6.241072953512714005e-05 8.287237864531960579e-06 6.787575349131019399e-08 3.206467208368994315e-07
1.069431818729835584e+02 3.819212091518354413e+01 6.194804099279600101e-05 8.225950258161412583e-06 6.659477271856808098e-08 3.152679491640928488e-07
1.071618795864252434e+02 3.827022341194260946e+01 6.166337214884850344e-05 8.110561694105002510e-06 6.631698159254914576e-08 3.140033277707342090e-07
1.073805772998669283e+02 3.834832590870167479e+01 6.131807429935308570e-05 8.055821284931606369e-06 6.583887627993999341e-08 3.115067328090189212e-07
1.075992750133086133e+02 3.842642840546074723e+01 6.114240689657314879e-05 7.954417895958940221e-06 6.601199191036258602e-08 3.129159272038202353e-07
1.078179727267502983e+02 3.850453090221981256e+01 6.071019885278105659e-05 7.899308343837362580e-06 6.579270359683306663e-08 3.110431904913603607e-07
1.080366704401919833e+02 3.858263339897887789e+01 6.020245955123604471e-05 7.789517817912085357e-06 6.496731617117795718e-08 3.068666292184435453e-07
1.082553681536336683e+02 3.866073589573794322e+01 6.018399062356134701e-05 7.734749886614295130e-06 6.604069626816247636e-08 3.125811871696508278e-07
1.084740658670753533e+02 3.873883839249700856e+01 5.966889529545778417e-05 7.636250596254924719e-06 6.446352831619129378e-08 3.050582693407416354e-07
1.086927635805170382e+02 3.881694088925607389e+01 5.939578409194203252e-05 7.584882550116391241e-06 6.498749980474154025e-08 3.073341356885108943e-07
1.089114612939587232e+02 3.889504338601514633e+01 5.906963499745386992e-05 7.491081337697213685e-06 6.398966285213220211e-08 3.023746549685657325e-07
1.091301590074004082e+02 3.897314588277421166e+01 5.869351508917613428e-05 7.420837670953772460e-06 6.384008498534082285e-08 3.014935889815809817e-07
1.093488567208420932e+02 3.905124837953327699e+01 5.845407213228811833e-05 7.355899414340908682e-06 6.339269088587964281e-08 2.997568145596911174e-07
1.095675544342837782e+02 3.912935087629234232e+01 5.819372686794004734e-05 7.263714698169295807e-06 6.296354538283277749e-08 2.972652441766714524e-07
1.097862521477254631e+02 3.920745337305140765e+01 5.782992985208295028e-05 7.209856887752471234e-06 6.232807907145844835e-08 2.946237436742645891e-07
1.100049498611671481e+02 3.928555586981047298e+01 5.760514367345048476e-05 7.138246372806099001e-06 6.226700661281365281e-08 2.945917884321606769e-07
1.102236475746088189e+02 3.936365836656954542e+01 5.729297534356242498e-05 7.058600816075577420e-06 6.218321289965704933e-08 2.937216486009802604e-07
1.104423452880505039e+02 3.944176086332861075e+01 5.687244178884011679e-05 7.012376648074930202e-06 6.291259231190731423e-08 2.971471708993364791e-07
1.106610430014921889e+02 3.951986336008767609e+01 5.672624340815687628e-05 6.914030227939051069e-06 6.227724175892968524e-08 2.942412646360178749e-07
1.108797407149338738e+02 3.959796585684674142e+01 5.639627886404756970e-05 6.874212429598876283e-06 6.203265034943133042e-08 2.931573752021894310e-07
1.110984384283755588e+02 3.967606835360580675e+01 5.597494231447717685e-05 6.793683717125011026e-06 6.077222164205883965e-08 2.870901932107173099e-07
1.113171361418172438e+02 3.975417085036487208e+01 5.595359577990246104e-05 6.733560026203787492e-06 6.026507304421324456e-08 2.848509558282942852e-07
1.115358338552589288e+02 3.983227334712394452e+01 5.550245686843791596e-05 6.650150351354708048e-06 6.103765413461793640e-08 2.883058694348415313e-07
1.117545315687006138e+02 3.991037584388300985e+01 5.532185778568658475e-05 6.615233506875001118e-06 6.031762815119612065e-08 2.853502340444754230e-07
