# Supplementary material for: Vortex clustering, polarisation and circulation intermittency in classical and quantum turbulence
Source: Nat Commun. 2021 Dec 7;12:7090. doi: 10.1038/s41467-021-27382-6 (PMC8651722; doi:10.1038/s41467-021-27382-6)
Supplement: Supplementary file 3 — Source Data. [file 41467_2021_27382_MOESM3_ESM.zip › SourceData/fig4_exponents.txt]

# p,lambda_turb,error_lambda_turb,gamma_turb,error_gamma_turb,lambda_rand,error_lambda_rand,gamma_rand,error_gamma_rand
0.000000000000000000e+00 0.000000000000000000e+00 0.000000000000000000e+00 0.000000000000000000e+00 0.000000000000000000e+00 0.000000000000000000e+00 0.000000000000000000e+00 0.000000000000000000e+00 0.000000000000000000e+00
1.000000000000000000e+00 1.334924645773812424e+00 4.211348042166709882e-02 6.744557507023478671e-01 6.035440659384872647e-03 9.842945086868124527e-01 2.648523460118969511e-02 5.003460253539487868e-01 8.510637495028682692e-03
2.000000000000000000e+00 2.606015439678457835e+00 7.494145691182869939e-02 1.333333333333333259e+00 0.000000000000000000e+00 1.937988061569200227e+00 4.107352681997050031e-02 1.000000000000000000e+00 0.000000000000000000e+00
3.000000000000000000e+00 3.859843218111748353e+00 1.051729141830105574e-01 1.989700729257039891e+00 9.018267065543003266e-03 2.875714370601875292e+00 5.443468217665572983e-02 1.505765902076998008e+00 9.006431380251533891e-03
4.000000000000000000e+00 5.079524266767972307e+00 1.196782287334072908e-01 2.645945372020923170e+00 2.291767855076107252e-02 3.792768207862105001e+00 6.233570941333194115e-02 2.015529552943847946e+00 2.342623923154422971e-02
5.000000000000000000e+00 6.263572054268521150e+00 1.148552334865731162e-01 3.302887186361975314e+00 4.252449386493255268e-02 4.687829031715461170e+00 6.403469187853944034e-02 2.529374151224152101e+00 4.368151500593872583e-02
6.000000000000000000e+00 7.412389803581763914e+00 9.820947868445273343e-02 3.960450346609710515e+00 6.770526982295660412e-02 5.558323049287849038e+00 5.949398536189350745e-02 3.047390525733762345e+00 7.041676027930322823e-02
7.000000000000000000e+00 8.527386614493888572e+00 1.045927984869579885e-01 4.618348280816803708e+00 9.775925414989075635e-02 6.400304174749032349e+00 5.312510317555530631e-02 3.569590082186619107e+00 1.045517205043152431e-01
8.000000000000000000e+00 9.611188261027939106e+00 1.693165634845795187e-01 5.276332087942638083e+00 1.319958300316318167e-01 7.208884026477413443e+00 6.438255278300607232e-02 4.095927446642933845e+00 1.474675996731500127e-01
